# Supplementary material for: Technical Validation of a Multimodal Cognitive—Haptic Sudoku Platform Under Simulated Tremor Conditions
Source: Bioengineering (Basel). 2025 Dec 9;12(12):1340. doi: 10.3390/bioengineering12121340 (PMC12729317; doi:10.3390/bioengineering12121340)
Supplement: Supplementary file 1 [file bioengineering-12-01340-s001.zip]

Archive with 2 entries (2 files):
- IRB_Application_Sudoku_group2.pdf
- IRB_Application_Sudoku_signed.pdf
